# Supplementary material for: Exendin-4 enhances GLP-1 signaling and reduces anxiety-like behaviors in male heroin withdrawal mice
Source: PLoS One. 2026 Mar 12;21(3):e0343995. doi: 10.1371/journal.pone.0343995 (PMC12981496; doi:10.1371/journal.pone.0343995)
Supplement: S1 Data — (XLSX) [file pone.0343995.s002.xlsx]

## Sheet: README
Sheet	Description
Behavior_Withdrawal	Raw scores for physiological withdrawal signs
Behavior_OFT	Open Field Test raw values
Behavior_EPM	Elevated Plus Maze raw values
Behavior_FST	Forced Swim Test raw values
IF_Raw	Immunofluorescence intensity values (c-Fos, VGLUT1, GAD1, GLP-1R)
Western_Raw	Western blot raw band intensities and normalized ratios
Metabolism	Body weight and blood glucose after EX-4 treatment
NOTE:	All values represent individual animals or pooled samples.	Please remove example rows before submission.

## Sheet: Behavior_Withdrawal
				Figure 1 B	Figure 1 C	Figure 1 D
Animal_ID	Group	Mold making time(Days)	Withdrawal time(hours)	Number of standing positions	Number of licking hair	Number of washing face	Number of bowel movements
WT1	Saline	10	24	63	1	5	1
WT2	Saline	10	24	37	4	2	3
WT3	Saline	10	24	61	2	4	2
WT4	Saline	10	24	38	3	3	1
WT5	Saline	10	24	50	3	4	2
WT6	Saline	10	24	53	2	4	2
WT7	Saline	10	24	35	5	2	3
WT8	Saline	10	24	71	0	7	2
WT9	Heroin	10	24	44	11	11	9
WT10	Heroin	10	24	25	23	8	7
WT11	Heroin	10	24	43	11	9	5
WT12	Heroin	10	24	24	21	8	8
WT13	Heroin	10	24	22	18	9	6
WT14	Heroin	10	24	42	15	9	7
WT15	Heroin	10	24	17	25	8	7
WT16	Heroin	10	24	29	7	12	3
B
	Group Statistics
		Grouping	N	Mean	Std. Deviation	Std. Error Mean
	Standing positions	Saline	8	51	13.4695	4.7622
		Heroin	8	30.75	10.6871	3.77846
C
	Group Statistics
		Grouping	N	Mean	Std. Deviation	Std. Error Mean
	Number of licking hair	Saline	8	2.5	1.60357	0.56695
		Heroin	8	16.375	6.43512	2.27516
D
	Group statistics
		Grouping	N	Mean	Std. Deviation	Std. Error Mean
	Washing face	Saline	8	3.875	1.64208	0.58056
		Heroin	8	9.25	1.48805	0.5261
E
	Group statistics
		Grouping	N	Mean	Std. Deviation	Std. Error Mean
	Number of bowel movements	Saline	8	2	0.75593	0.26726
		Heroin	8	6.5	1.85164	0.65465

## Sheet: Behavior_OFT
Animal_ID	Group	Total_Distance(cm)	Center_Time(s)	Center_Entries	Movement_Speed(cm/s)		Figure	Panel
Ex: OF1	Heroin	3200	45	12	5.8

## Sheet: Behavior_EPM
Animal_ID	Group	Open_Arm_Time(s)	Open_Arm_Entries	Closed_Arm_Time(s)	Closed_Arm_Entries		Figure	Panel
Ex: EP1	Heroin + EX-4	20	3	240	12

## Sheet: Behavior_FST
Animal_ID	Group	Immobility_Time(s)	Latency_to_Immobility(s)			Figure	Panel
Ex: FS1	Control	150	40

## Sheet: IF_Raw
Animal_ID	Group	Brain_Region	Marker	Raw_Intensity(AU)	Normalized_Intensity			Figure	Panel
Ex: IF1	Heroin	mPFC	c-Fos	1200	1

## Sheet: Western_Raw
Sample_ID	Group	Marker	Band_Intensity	Loading_Control	Normalized_Value		Figure	Panel
Ex: WB1	Heroin	GLP-1R	8500	5000	1.7

## Sheet: Metabolism
Animal_ID	Group	Treatment	Body_Weight(g)	Blood_Glucose(mg/dL)		Figure	Panel
Ex: M1	Heroin + EX-4	EX-4	25.3	105
