# Supplementary material for: Exendin-4 enhances GLP-1 signaling and reduces anxiety-like behaviors in male heroin withdrawal mice
Source: PLoS One. 2026 Mar 12;21(3):e0343995. doi: 10.1371/journal.pone.0343995 (PMC12981496; doi:10.1371/journal.pone.0343995)
Supplement: S2 Data — (XLSX) [file pone.0343995.s003.xlsx]

## Sheet: Sheet1
			Open field				Elevated plus maze				Forced swim test		Tail suspension		Number of glutamatergic neurons
Animal_ID	Group	Withdrawal time	Time in center（s）	Distance in center(cm)	Center entries		Time in open arms(s)	Distance in open arms(cm)	Open-arm entries		Immobility time(s)		Immobility time(s)		1	2		Glutamatergic neuron activation	Number of c-FOS-expressing neurons	Proportion of glutamatergic neurons	Proportion of other neurons		Mean of c-Fos		Normalization（Mean of c-Fos ）
WT17	Saline	7	21.08	186.13	15		34.72	56.91	17		128.03		117.60		171	162		174	176	98.8636	1.13636		21.461		0.8764
WT18	Saline	7	18.41	154.3	5		27.25	53.44	18		48		51.41		145	150		161	165	97.5758	2.42424		26.447		1.08001
WT19	Saline	7	26.03	411.52	8		17.56	324.31	36		77.44		67.69		156	135		136	143	95.1049	4.8951		25.627		1.04653
WT20	Saline	7	34.77	409.97	23		39.24	168.9	39		91.04		105.46					174	183	95.082	4.91803		26.585		1.08565
WT21	Saline	7	18.13	234.12	17		12.72	36.43	21		52.88		93.92					202	208	97.1154	2.88462		25.664		1.04804
WT22	Saline	7	24.11	279.08	11		41.03	236.92	35		41.33		128.93										21.142		0.863373
WT23	Saline	7	7.64	140.56	15		21.96	86.98	41		117.85		89.89
WT24	Saline	7	5.12	58.44	9		43.07	49.04	24		108.82		123.01
WT25	Heroin	7	24.08	121.56	15		17.64	32.52	17		0		37.84		135	142		194	206	94.1748	5.82524		25.767		1.05224
WT26	Heroin	7	1.92	25.02	1		3.44	2.94	5		0		34.85		133	127		136	150	90.6667	9.33333		35.208		1.43779
WT27	Heroin	7	0	0	0		18.8	55.18	23		2.64		58.84		130	120		141	152	92.7632	7.23684		31.197		1.27399
WT28	Heroin	7	0	0	0		5.72	16.58	7		1.08		20.28					142	153	92.8105	7.18954		47.151		1.9255
WT29	Heroin	7	12.2	146.18	7		9.4	10.51	6		5.2		34.85					161	171	94.152	5.84795		42.091		1.71887
WT30	Heroin	7	14.36	127.42	9		2.92	4.07	4		3.54		24.10										33.866		1.38298
WT31	Heroin	7	8.44	129.64	9		0	0	0		11.6		78.97
WT32	Heroin	7	4.72	41.13	3		4.72	5.55	10		4.48		80.57
C-E		Open field
		Group statistics							Group statistics								Group statistics
			Grouping	N	Mean	Std. Deviation	Std. Error Mean			Grouping	N	Mean	Std. Deviation	Std. Error Mean				Grouping	N	Mean	Std. Deviation	Std. Error Mean
		Time in center（s）	S	8	19.4112	9.6363	3.40695		Distance in center(cm)	S	8	234.265	126.889	44.8622			Center entries	S	8	12.875	5.76783	2.03924
			H	8	8.215	8.3854	2.96469			H	8	73.8687	63.079	22.3018				H	8	5.5	5.39841	1.90863
G-I		Elevated plus maze
		Group statistics							Group Statistics								Group statistics
			Grouping	N	Mean	Std. Deviation	Std. Error Mean			Grouping	N	Mean	Std. Deviation	Std. Error Mean				Grouping	N	Mean	Std. Deviation	Std. Error Mean
		Time in open arms(s)	S	8	29.6938	11.495	4.0641		Distance in open arms(cm)	S	8	126.616	106.217	37.5533			Open-arm entries	S	8	28.875	9.87692	3.49202
			H	8	7.83	6.9473	2.45624			H	8	15.9188	18.9605	6.70354				H	8	9	7.5214	2.65922
J		Forced swim test
		Group Statistics
			Grouping	N	Mean	Std. Deviation	Std. Error Mean
		Immobility time in the forced swim test	S	8	83.1737	33.5364	11.8569
			H	8	3.5675	3.78949	1.33979
K		Tail suspension
		Group statistics
			Grouping	N	Mean	Std. Deviation	Std. Error Mean
		Immobility time in the tail suspension test	S	8	104.719	26.1477	9.2446
			H	8	46.2063	23.658	8.36437
O		Number of glutamatergic neurons
		Group statistics
			Grouping	N	Mean	Std. Deviation	Std. Error Mean
		Number of glutamatergic neurons	S	6	153.167	12.7345	5.19882
			H	6	131.167	7.46771	3.04868
N		Proportion of glutamatergic neurons and unidentified neurons expressing c-Fos among the total c-Fos-positive neurons
		Group Statistics
			Grouping	N	Mean	Std. Deviation	Std. Error Mean
		Proportion	glutamatergic neurons	10	94.8309	2.48878	0.78702
			unidentified neurons	10	5.1691	2.48878	0.78702
M		Mean of c-Fos
		Group Statistics
			Grouping	N	Mean	Std. Deviation	Std. Error Mean
		Mean of c-Fos	S	6	1.0017	0.10342	0.04222
			H	6	1.465	0.31602	0.12902
