# Supplementary material for: Exendin-4 enhances GLP-1 signaling and reduces anxiety-like behaviors in male heroin withdrawal mice
Source: PLoS One. 2026 Mar 12;21(3):e0343995. doi: 10.1371/journal.pone.0343995 (PMC12981496; doi:10.1371/journal.pone.0343995)
Supplement: S3 Data — (XLSX) [file pone.0343995.s004.xlsx]

## Sheet: Sheet1
				C-E				G-I			J		K		O			N						M
			Open field				Elevated plus maze				Forced swim test		Tail suspension
Animal_ID	Group	Mold making time	Time in center（s）	Distance in center(cm)	Center entries		Time in open arms(s)	Distance in open arms(cm)	Open-arm entries		Immobility time(s)		Immobility time(s)		Number of glutamatergic neurons			Glutamatergic neuron activation	Number of c-FOS-expressing neurons	Proportion of glutamatergic neurons	Proportion of other neurons			Mean of c-Fos		Normalization（Mean of c-Fos ）
WT33	Saline	10	21.09	392.99	20		35.6	94.88	8		47.04		69.16		123			123	125	0.984	0.016			39.01		1.2373
WT34	Saline	10	38.21	325.51	22		10.7	42.27	22		117.08		109.95		130			130	134	0.970149	0.0298507			34.714		1.10104
WT35	Saline	10	46.48	358.15	16		29.39	375.72	24		99.68		33.68		119			119	121	0.983471	0.0165289			26.281		0.833568
WT36	Saline	10	46.2	361.88	20		31.85	178.11	15		54.71		79.23		115			115	117	0.982906	0.017094			29.752		0.943659
WT37	Saline	10	20.36	470.72	25		4.68	23.7	4		26.12		123.56		105			105	112	0.9375	0.0625			28.901		0.916668
WT38	Saline	10	51.88	738.67	30		99.6	315.84	13		18.48		114.17		104									30.512		0.967764
WT39	Saline	10	26.06	528.86	28		73.12	194.4	12		4.56		125.81
WT40	Saline	10	86.31	574.58	26		12.52	25.24	5		43.92		65.56
WT41	Heroin	10	78.68	360.79	17		37.84	132.77	4		33.25		92.99		120			104	107	0.971963	0.0280374			32.977		1.04595
WT42	Heroin	10	103.76	383.16	16		24.36	81.92	12		97.34		73.19		94			120	122	0.983607	0.0163934			32.663		1.03599
WT43	Heroin	10	46.44	523.17	23		44.29	136.74	31		107.69		28.67		104			120	122	0.983607	0.121495			23.795		0.754718
WT44	Heroin	10	37.71	526.89	24		30.32	176.8	46		116.81		42.79		95			94	107	0.878505	0.0188679			30.882		0.9795
WT45	Heroin	10	20.68	393.71	23		81.36	269.97	15		43.80		64.69		84			104	106	0.981132	0.0206186			30.069		0.953714
WT46	Heroin	10	58.56	403.24	17		36.17	75.19	7		9.08		127.28		91									26.965		0.855262
WT47	Heroin	10	24.81	334.81	17		81.37	243.81	9		136.28		106.63
WT48	Heroin	10	89.58	624.7	25		48.99	101.07	6		93.28		128.82
C-E		Time in center（s）							Distance in the center(cm)							Center entries
		Group statistics							Group statistics							Group statistics
			Grouping	N	Mean	Std. Deviation	Std. Error Mean			Grouping	N	Mean	Std. Deviation	Std. Error Mean			Grouping	N	Mean	Std. Deviation	Std. Error Mean
		Time in center（s）	Saline	8	42.0738	21.6222	7.64459		Distance in the center(cm)	Saline	8	468.92	140.196	49.5668		Center entries	Saline	8	23.375	4.68851	1.65764
			Heroin	8	57.5275	30.6061	10.8209			Heroin	8	443.809	101.791	35.9884			Heroin	8	20.25	3.80789	1.34629
G-I		Time in open arms(s)							Distance in open arms(cm)							Open-arm entries
		Group statistics							Group statistics							Group statistics
			Grouping	N	Mean	Std. Deviation	Std. Error Mean			Grouping	N	Mean	Std. Deviation	Std. Error Mean			Grouping	N	Mean	Std. Deviation	Std. Error Mean
		Time in open arms(s)	Saline	8	37.1825	33.0478	11.6842		Distance in open arms(cm)	Saline	8	156.27	134.727	47.6333		Open-arm entries	Saline	8	12.875	7.33753	2.59421
			Heroin	8	48.0875	21.895	7.74105			Heroin	8	152.284	72.6714	25.6932			Heroin	8	16.25	14.7139	5.20216
J		Forced swim test
		Group statistics
			Grouping	N	Mean	Std. Deviation	Std. Error Mean
		Immobility time(s)	Saline	8	79.6913	45.1839	15.9749
			Heroin	8	51.4488	39.0009	13.7889
K		Tail suspension
		Group statistics
			Grouping	N	Mean	Std. Deviation	Std. Error Mean
		Immobility time(s)	Saline	8	90.14	33.1882	11.7338
			Heroin	8	83.1325	37.2603	13.1735
M		Mean of c-Fos
		Group statistics
			Grouping	N	Mean	Std. Deviation	Std. Error Mean
		Mean of c-Fos	Saline	6	1.0002	0.1449	0.05915
			Heroin	6	0.9375	0.11277	0.04604
O		Glutamatergic neurons
		Group statistics
			Grouping	N	Mean	Std. Deviation	Std. Error Mean
		Glutamatergic neurons	Saline	6	116	10.198	4.16333
			Heroin	6	98	12.5698	5.1316
N		Proportion of glutamatergic neurons and unidentified neurons expressing c-Fos among the total c-Fos-positive neurons
		Group statistics
			Grouping	N	Mean	Std. Deviation	Std. Error Mean
		Proportion	Saline	10	96.5684	3.38042	1.06898
			Heroin	10	3.4739	3.35807	1.06192
