# Supplementary material for: Exendin-4 enhances GLP-1 signaling and reduces anxiety-like behaviors in male heroin withdrawal mice
Source: PLoS One. 2026 Mar 12;21(3):e0343995. doi: 10.1371/journal.pone.0343995 (PMC12981496; doi:10.1371/journal.pone.0343995)
Supplement: S4 Data — (XLSX) [file pone.0343995.s005.xlsx]

## Sheet: Sheet1
				WB strip grayscale value		Target protein/Infused protein			Saline	Heroin
Sample--ID	Source animals	Maker	Brain region	Saline	Heroin	Saline	Heroin		Normalization
Band 1	3	β-actin	NTS	60685.6	57789.5	0.485111	1.02089		0.852408	1.79385
	3	GLP-1	NTS	29439.3	58996.9
Band 2	3	β-actin	NTS	59970.5	57181.2	0.642464	0.94984		1.1289	1.669
	3	GLP-1	NTS	38528.9	54313
Band 3	3	β-actin	NTS	69624.7	63048.8	0.579744	0.9872		1.01869	1.73465
	3	GLP-1	NTS	40364.5	62241.8
Band 4	3	GAPDH	BLA	42923.6	36236.1	0.78477	0.835903		1.23973	1.32051
	3	GLP-1	BLA	33685.1	30289.9
Band 5	3	GAPDH	BLA	38481.5	38945.3	0.773186	0.869844		1.22143	1.37413
	3	GLP-1	BLA	29753.4	33876.4
Band 6	3	GAPDH	BLA	38167.2	33084.1	0.737243	0.891208		1.16465	1.40788
	3	GLP-1	BLA	28138.5	29484.8
Band 7	3	GAPDH	BLA	86547.3	81005.1	0.278687	1.00033		0.440253	1.58026
	3	GLP-1	BLA	24119.6	81031.7
Band 8	3	GAPDH	BLA	84874	84210.8	0.591191	0.884505		0.933928	1.39729
	3	GLP-1	BLA	50176.8	74484.9
			VGLUT1+GLP-1R		GLP-1R		(VGLUT1+GLP-1R)/GLP-1R
Animal_ID	Group	Withdrawal time	1	2	1	2	1	2
WT17	Saline	7	119	121	130	126	91.538	96.032
WT18	Saline	7	133	153	141	177	94.326	86.441
WT19	Saline	7	112	128	129	138	86.822	92.754
			GAD1+GLP-1R		GLP-1R		(GAD1+GLP-1R)/GLP-1R
Animal_ID	Group	Withdrawal time	1	2	1	2	1	2
WT17	Saline	7	27	23	172	161	15.698	14.286
WT18	Saline	7	12	7	119	108	10.084	6.48148
WT19	Saline	7	7	9	126	99	5.556	9.091
E	NTS:GLP-1
	Group Statistics
		Grouping	N	Mean	Std. Deviation	Std. Error Mean
	NTS:GLP-1	Saline	3	1	0.13947	0.08053
		Heroin	3	1.7327	0.06253	0.0361
G	BLA:GLP-1
	Group statistics
		Grouping	N	Mean	Std. Deviation	Std. Error Mean
	BLA:GLP-1	Saline	5	1	0.33601	0.15027
		Heroin	5	1.416	0.09761	0.04365
I	(VGLUT1 or GAD1+GLP-1R)/GLP-1R
	Group statistics
		Grouping	N	Mean	Std. Deviation	Std. Error Mean
	(VGLUT1 or GAD1+GLP-1R)/GLP-1R	Saline	6	21.9929	31.4251	11.8776
		Heroin	6	91.0318	4.32747	1.9353
