# Supplementary material for: Exendin-4 enhances GLP-1 signaling and reduces anxiety-like behaviors in male heroin withdrawal mice
Source: PLoS One. 2026 Mar 12;21(3):e0343995. doi: 10.1371/journal.pone.0343995 (PMC12981496; doi:10.1371/journal.pone.0343995)
Supplement: S5 Data — (XLSX) [file pone.0343995.s006.xlsx]

## Sheet: Sheet1
Animal_ID	Group	Pre medication(mmol/L)	Post medication(mmol/L)
WT49	2 ug/kg Exendin-4	5.9	5.3
WT50	2 ug/kg Exendin-4	4.3	5.1
WT51	2 ug/kg Exendin-4	5.4	4.7
WT52	2 ug/kg Exendin-4	5.2	5.7
WT53	2 ug/kg Exendin-4	5.6	4
WT54	2 ug/kg Exendin-4	4.7	4.6
WT55	4 ug/kg Exendin-4	5.1	3.2
WT56	4 ug/kg Exendin-4	5.9	3.4
WT57	4 ug/kg Exendin-4	5.4	4.5
WT58	4 ug/kg Exendin-4	5.8	3.9
WT59	4 ug/kg Exendin-4	4.8	4.1
WT60	4 ug/kg Exendin-4	6.4	3.8
		Body weight(g)
		1 day	3 days	5 days	7 days
Animal_ID	Group	25.9	25.1	23.9	26
WT61	Saline	25	25	25.5	24.3
WT62	Saline	23.8	24.1	23.9	24.1
WT63	Saline	22.2	22.6	22.5	22.4
WT64	Saline	22.6	22.5	22.3	21.5
WT65	Saline	22.2	22.4	22.8	22.7
WT66	Saline
WT67	Exendin-4	25	23.8	23.7	20.9
WT68	Exendin-4	24	24.4	24.8	24.7
WT69	Exendin-4	23.1	22.7	22.2	23
WT70	Exendin-4	21.6	22	22.1	21.2
WT71	Exendin-4	20.9	20.9	21.7	21.2
WT72	Exendin-4	22.6	22.1	22.5	21.6
			Open field				Elevated plus maze
Animal_ID	Group	Intervention drugs during withdrawal period	Time in center（s）	Distance in center(cm)	Center entries		Time in open arms(s)	Distance in open arms(cm)	Open-arm entries
WT73	Sal+Sal	Saline	54.86	799.24	32.00		51.32	109.89	16
WT74	Sal+Sal	Saline	39.12	357.18	14.00		36.28	78.24	27
WT75	Sal+Sal	Saline	51.80	224.95	12.00		42	74.57	39
WT76	Sal+Sal	Saline	41.88	363.60	20.00		26.8	53.84	10
WT77	Sal+Sal	Saline	55.72	543.55	26.00		50.52	81.6	15
WT78	Sal+Sal	Saline	56.32	446.77	19.00		54.84	94.4	12
WT79	Sal+Sal	Saline	64.89	112.00	5.00		34.6	77.14	11
WT80	Sal+Sal	Saline	27.56	121.20	10.00		66.56	94.27	11
WT81	Sal+Ex-4	Exendin-4	38.40	483.13	28.00		17.28	45.71	10
WT82	Sal+Ex-4	Exendin-4	18.16	266.62	11.00		13.08	31.52	5
WT83	Sal+Ex-4	Exendin-4	21.40	335.12	19.00		17.35	32.28	7
WT84	Sal+Ex-4	Exendin-4	39.85	280.81	15.00		15.04	12.81	4
WT85	Sal+Ex-4	Exendin-4	26.16	178.41	14.00		25.36	26.85	3
WT86	Sal+Ex-4	Exendin-4	7.44	146.41	13.00		21.68	25.84	5
WT87	Sal+Ex-4	Exendin-4	11.52	130.58	8.00		4.24	32.17	10
WT88	Sal+Ex-4	Exendin-4	24.36	312.82	15.00		15.12	25.74	8
WT89	Her+Sal	Saline	28.20	310.92	16.00		34.24	67.07	9
WT90	Her+Sal	Saline	26.33	400.23	20.00		17.24	16.83	9
WT91	Her+Sal	Saline	20.64	244.46	11.00		31	61.36	8
WT92	Her+Sal	Saline	17.72	198.25	12.00		15.08	15.85	8
WT93	Her+Sal	Saline	10.56	122.97	9.00		25.85	53.5	8
WT94	Her+Sal	Saline	14.52	161.82	10.00		27.04	61.49	13
WT95	Her+Sal	Saline	18.69	172.43	9.00		21.32	26.43	8
WT96	Her+Sal	Saline	13.97	87.69	5.00		15.48	36.24	6
WT97	Her+Ex-4	Exendin-4	23.64	263.22	15.00		24.08	30.66	14
WT98	Her+Ex-4	Exendin-4	20.28	292.65	15.00		47.37	110.38	5
WT99	Her+Ex-4	Exendin-4	29.00	500.52	20.00		26.87	57.7	8
WT100	Her+Ex-4	Exendin-4	57.39	382.74	29.00		82.77	107.1	19
WT101	Her+Ex-4	Exendin-4	54.44	811.02	37.00		73.24	53.86	18
WT102	Her+Ex-4	Exendin-4	28.41	157.39	10.00		24.01	87.19	8
WT103	Her+Ex-4	Exendin-4	32.03	366.12	17.00		27.2	25.12	10
WT104	Her+Ex-4	Exendin-4	23.25	152.35	5.00		24.25	50.43	13
A
	Paired Samples Statistics	2 ug/kg Exendin-4
			Mean	N	Std. Deviation	Std. Error Mean
	Pair 1	Pre medication(mmol/L)	5.1833	6	0.59133	0.24141
		Post medication(mmol/L)	4.9	6	0.59666	0.24358
	Paired Samples Statistics
			Mean	N	Std. Deviation	Std. Error Mean
	Pair 1	Pre medication(mmol/L)	5.5667	6	0.58195	0.23758
		Post medication(mmol/L)	3.8167	6	0.47081	0.19221
B
	Group Statistics
		Grouping	N	Mean	Std. Deviation	Std. Error Mean
	Body weight(g)	Saline	6	23.5	1.61864	0.66081
		Exendin-4	6	22.1	1.47513	0.60222
Open field
E
	Time in center（s）
			N	Mean	Std. Deviation	Std. Error
	Sal+Sal		8	49.0188	11.9606	4.22871
	Sal+Ex-4		8	23.4113	11.5354	4.07837
	Her+Sal		8	18.8288	6.08468	2.15126
	Her+Ex-4		8	33.555	14.3156	5.06134
	Total		32	31.2034	15.9846	2.8257
F
	Distance in center(cm)
			N	Mean	Std. Deviation	Std. Error
	Sal+Sal		8	371.061	229.895	81.2801
	Sal+Ex-4		8	266.738	116.277	41.1102
	Her+Sal		8	212.346	102.762	36.3319
	Her+Ex-4		8	365.751	214.318	75.773
	Total		32	303.974	180.04	31.8269
G
	Center entries
			N	Mean	Std. Deviation	Std. Error
	Sal+Sal		8	17.25	8.82772	3.12107
	Sal+Ex-4		8	15.375	6.02228	2.1292
	Her+Sal		8	11.5	4.6291	1.63663
	Her+Ex-4		8	18.5	10.2539	3.62531
	Total		32	15.6563	7.84778	1.38731
Elevated plus maze
I
	Time in open arms(s)
			N	Mean	Std. Deviation	Std. Error
	Sal+Sal		8	45.365	12.8477	4.54235
	Sal+Ex-4		8	16.1437	6.22997	2.20263
	Her+Sal		8	23.4062	7.25788	2.56605
	Her+Ex-4		8	41.2237	24.1126	8.5251
	Total		32	31.5347	18.4659	3.26434
J
	Distance in open arms(cm)
			N	Mean	Std. Deviation	Std. Error
	Sal+Sal		8	82.9937	16.7348	5.91664
	Sal+Ex-4		8	29.115	9.20891	3.25584
	Her+Sal		8	42.3463	21.0693	7.44914
	Her+Ex-4		8	65.305	32.695	11.5594
	Total		32	54.94	29.4596	5.20778
K
	Open-arm entries
			N	Mean	Std. Deviation	Std. Error
	Sal+Sal		8	17.625	10.2251	3.61513
	Sal+Ex-4		8	6.5	2.67261	0.94491
	Her+Sal		8	8.625	1.99553	0.70553
	Her+Ex-4		8	11.875	4.99821	1.76714
	Total		32	11.1563	7.067	1.24928
