# Supplementary material for: Exendin-4 enhances GLP-1 signaling and reduces anxiety-like behaviors in male heroin withdrawal mice
Source: PLoS One. 2026 Mar 12;21(3):e0343995. doi: 10.1371/journal.pone.0343995 (PMC12981496; doi:10.1371/journal.pone.0343995)
Supplement: S6 Data — (XLSX) [file pone.0343995.s007.xlsx]

## Sheet: Sheet1
				WB strip grayscale value					Target protein/Infused protein					Normalization
Sample--ID	Source animals	Maker	Brain region	Sal+Sal	Sal+Ex-4	Her+Sal	Her+Ex-4		Sal+Sal	Sal+Ex-4	Her+Sal	Her+Ex-4		Sal+Sal	Sal+Ex-4	Her+Sal	Her+Ex-4
Band 9	3	GAPDH	BLA	129926	139040	148346	135518		0.677107	0.891094	0.930725	1.21003		0.915022	1.2042	1.25775	1.6352
	3	GLP-1R	BLA	87973.9	123898	138069	163981
Band 10	3	GAPDH	BLA	129926	139040	148346	135518		0.753842	0.851123	0.953004	1.30993		1.01872	1.15018	1.28786	1.7702
	3	GLP-1R	BLA	97943.7	118340	141374	177519
Band 11	3	GAPDH	BLA	42072.7	28248	31923.7	31017.4		0.657362	0.984093	1.06013	1.3066		0.888338	1.32987	1.43263	1.76569
	3	GLP-1R	BLA	27657	27798.7	33843.4	40527.2
Band 12	3	GAPDH	BLA	74456.2	81250.6	97159.1	93069		0.871651	1.23915	1.31175	1.69029		1.17792	1.67454	1.77266	2.2842
	3	GLP-1R	BLA	85419.7	65569.9	74068.4	55061
Band 13	3	Tubulin	BLA	167530	132766	137184	123953		0.639864	1.00399	0.755801	0.608593		0.98685	1.54843	1.16566	0.938621
	3	BDNF	BLA	107196	133295	103684	75436.9
Band 14	3	Tubulin	BLA	158870	130628	140351	139406		0.763131	1.00938	0.806603	0.796949		1.17696	1.55674	1.24401	1.22912
	3	BDNF	BLA	121239	131853	113207	111099
Band 15	3	Tubulin	BLA	163137	134256	146675	157808		0.764697	0.92917	0.864522	0.56416		1.17938	1.43304	1.33333	0.870092
	3	BDNF	BLA	124751	124747	126804	89028.8
Band 16	3	Tubulin	BLA	163113	150473	148669	148269		0.659225	0.900188	0.871589	0.469593		1.01671	1.38834	1.34423	0.724244
	3	BDNF	BLA	107528	135454	129578	69626.1
Band 17	3	Tubulin	BLA	118857	145809	150749	139511		0.529304	0.834178	0.908447	0.704366		0.816335	1.28654	1.40108	1.08633
	3	BDNF	BLA	62911.6	121631	136947	98267.1
Band 18	3	Tubulin	BLA	124018	145725	154481	128173		0.534124	0.858891	0.865616	0.697065		0.823769	1.32465	1.33502	1.07507
	3	BDNF	BLA	66241.1	125162	133721	89344.8
Band 19	3	Tubulin	BLA	136437	141907	155135	140875		0.50762	0.705657	0.831179	0.881627		0.635047	0.882798	1.03983	1.10294
	3	CREB	BLA	69258.1	100138	128945	124199
Band 20	3	Tubulin	BLA	132907	146411	137346	135008		0.580014	0.736587	0.765278	0.956018		0.725615	0.921492	0.957386	1.19601
	3	CREB	BLA	77088.2	107844	105108	129070
Band 21	3	Tubulin	BLA	129686	114943	111299	131852		0.957504	1.09011	1.12455	1.08612		1.21967	1.28627	1.30131	1.1722
	3	CREB	BLA	124175	125301	125161	143207
Band 22	3	Tubulin	BLA	149284	132461	146196	148429		0.897657	1.13273	0.99349	0.912493		1.123	1.41708	1.24289	1.14156
	3	CREB	BLA	134006	150042	145245	135441
Band 23	3	Tubulin	BLA	148045	131192	123641	113932		0.836937	1.00378	1.0855	1.18666		1.04703	1.25576	1.35799	1.48455
	3	CREB	BLA	123904	131688	134212	135199
Band 24	3	Tubulin	BLA	154689	148206	132829	119770		0.962659	0.979317	1.02295	1.28163		1.20431	1.22515	1.27974	1.60336
	3	CREB	BLA	148913	145141	135877	153501
Band 25	3	Tubulin	BLA	158719	145320	146630	122098		0.835571	0.978958	1.08905	1.28587		1.04532	1.22471	1.36243	1.60866
	3	CREB	BLA	132621	142262	159687	157002
Band 26	3	Tubulin	BLA	149443	142825	146452	140340		0.639706	0.94565	0.856515	0.713012		0.955051	1.41181	1.27874	1.06449
	3	TRKB	BLA	95599.3	135063	125438	100064
Band 27	3	Tubulin	BLA	146817	137752	144092	116464		0.613445	0.939442	0.814257	0.770457		0.915845	1.40254	1.21565	1.15026
	3	TRKB	BLA	90064.2	129410	117328	89730.3
Band 28	3	Tubulin	BLA	123770	150860	165392	163215		0.607457	0.826497	0.75264	0.698042		0.906906	1.23392	1.12366	1.04214
	3	TRKB	BLA	75184.8	124685	124481	113931
Band 29	3	Tubulin	BLA	156033	127756	139173	155681		0.719688	0.97713	0.818879	0.60542		1.07446	1.45881	1.22255	0.903864
	3	TRKB	BLA	112295	124834	113966	94252.7
Band 30	3	Tubulin	BLA	29922.9	32747.8	35002.5	36144.3		0.76877	1.09839	1.22503	0.739138		1.14774	1.63984	1.82892	1.1035
	3	TRKB	BLA	23003.8	35969.8	42879.2	26715.6
Band 31	3	Tubulin	BLA	43024.6	41931.3	44914.1	37175.8		0.331922	0.770441	0.705896	0.46888		0.647561	1.50309	1.37716	0.914758
	3	GLP-1	BLA	14280.8	32305.6	31704.7	17431
Band 32	3	Tubulin	BLA	39503.4	39732.4	46945.9	48074.8		0.635166	1.12604	0.949457	0.581485		1.23917	2.19684	1.85234	1.13444
	3	GLP-1	BLA	25091.2	44740.3	44573.1	27954.8
Band 33	3	Tubulin	BLA	47066.4	43291.2	43047.2	44661		0.571	0.722	1.077	0.62		1.11327	1.40774	2.10096	1.20996
	3	GLP-1	BLA	26857.5	31237.7	46357.4	27698.4
		Number of glutamatergic neurons			Mean of c-Fos			Normalization（Mean of c-Fos ）
Animal_ID	Group	1	2		1	2		1	2
WT73	Sal+Sal	171	162		25.664	21.142		1.04804	0.863373
WT74	Sal+Sal	145	150		26.585	25.627		1.08565	1.04653
WT75	Sal+Sal	156	135		26.447	21.461		1.08001	0.8764
WT81	Sal+Ex-4	182	189		31.237	33.789		1.27562	1.37984
WT82	Sal+Ex-4	192	176		33.1285	29.283		1.35286	1.19583
WT83	Sal+Ex-4	175	182		35.5	27.53		1.44971	1.12424
WT89	Her+Sal	135	142		42.091	33.866		1.71887	1.38298
WT90	Her+Sal	133	127		47.151	31.197		1.9255	1.27399
WT91	Her+Sal	130	120		35.208	25.767		1.43779	1.05224
WT97	Her+Ex-4	152	157		30.325	27.497		1.23838	1.12289
WT98	Her+Ex-4	152	161		35.325	27.649		1.44256	1.1291
WT99	Her+Ex-4	162	162		28.902	26.814		1.18027	1.095
B
	GLP-1R
			N	Mean	Std. Deviation	Std. Error
	Sal+Sal		4	1	0.13142	0.06571
	Sal+Ex-4		4	1.3398	0.23588	0.11794
	Her+Sal		4	1.438	0.23604	0.11802
	Her+Ex-4		4	1.8637	0.2871	0.14355
	Total		16	1.4104	0.37877	0.09469
C
	BDNF
			N	Mean	Std. Deviation	Std. Error
	Sal+Sal		6	1	0.16041	0.06549
	Sal+Ex-4		6	1.423	0.11226	0.04583
	Her+Sal		6	1.3038	0.08421	0.03438
	Her+Ex-4		6	0.9872	0.17959	0.07332
	Total		24	1.1785	0.23333	0.04763
D
	TrkB
			N	Mean	Std. Deviation	Std. Error
	Sal+Sal		5	1	0.1062	0.04749
	Sal+Ex-4		5	1.4296	0.14527	0.06497
	Her+Sal		5	1.3342	0.28213	0.12617
	Her+Ex-4		5	1.0526	0.09267	0.04144
	Total		20	1.2041	0.2454	0.05487
E
	CREB
			N	Mean	Std. Deviation	Std. Error
	Sal+Sal		7	1	0.2301	0.08697
	Sal+Ex-4		7	1.1733	0.19673	0.07436
	Her+Sal		7	1.2201	0.15889	0.06005
	Her+Ex-4		7	1.33	0.2259	0.08538
	Total		28	1.1809	0.22799	0.04309
F
	GLP-1
			N	Mean	Std. Deviation	Std. Error
	Sal+Sal		3	1	0.31128	0.17972
	Sal+Ex-4		3	1.7027	0.43073	0.24868
	Her+Sal		3	1.7767	0.36783	0.21237
	Her+Ex-4		3	1.0863	0.15317	0.08843
	Total		12	1.3914	0.46291	0.13363
I
	Number of glutamatergic neurons
			N	Mean	Std. Deviation	Std. Error
	Sal+Sal		6	153.167	12.7345	5.19882
	Sal+Ex-4		6	182.667	6.80196	2.77689
	Her+Sal		6	131.167	7.46771	3.04868
	Her+Ex-4		6	157.667	4.76095	1.94365
	Total		24	156.167	20.2864	4.14094
H
	Mean of c-fos
			N	Mean	Std. Deviation	Std. Error
	Sal+Sal		6	1	0.10242	0.04181
	Sal+Ex-4		6	1.2965	0.12166	0.04967
	Her+Sal		6	1.4652	0.31325	0.12788
	Her+Ex-4		6	1.2013	0.12875	0.05256
	Total		24	1.2408	0.24476	0.04996
